# Supplementary material for: Constituents of Chamaecrista diphylla (L.) Greene Leaves with Potent Antioxidant Capacity: A Feature-Based Molecular Network Dereplication Approach
Source: Pharmaceutics. 2021 May 10;13(5):681. doi: 10.3390/pharmaceutics13050681 (PMC8150882; doi:10.3390/pharmaceutics13050681)
Supplement: Supplementary file 1 [file pharmaceutics-13-00681-s001.zip]

Archive with 1 entries (1 files):
- pharmaceutics-1170778 - supplementary.pdf
